# Supplementary material for: Transcription factor CsESE3 positively modulates both jasmonic acid and wax biosynthesis in citrus
Source: aBIOTECH. 2022 Nov 22;3(4):250–66. doi: 10.1007/s42994-022-00085-2 (PMC9755798; doi:10.1007/s42994-022-00085-2)
Supplement: Supplementary file 3 — Supplementary file3 (XLSX 21 KB) [file 42994_2022_85_MOESM3_ESM.xlsx]

## Sheet: Sheet1
Supplementary Table S1. Primers used in this article.
Gene	Forward primer	Reverse primer	Gene_id/ Accession Number	Reference
Citrus (Q-RT)
FATB	CGGGAGTGGCAAGCACTT	GCGGCAGCCTTCCTTTTC	Cs2g13450	He et al., 2019
LACS1	GGAGCAGAAGGAAATGGC	AGGCTGTGGTGGCAAAAT	orange1.1t01720	Wang et al., 2016
LACS2	GTCACCGGTCGGTTTGGA	GAATCCTTTTGGCAGAATCACAA	Cs5g28330	Wang et al., 2016
CER1-1	TCGCTATTTATGCCAATTTATG	TGATTCTTCTTCTTCTTCACCTGAT	Cs1g02750	Wang et al., 2016
CER1-3	CACTGTGGACAAAACTTCG	ATCGGGCGAGTCTTCCTG	Cs1g02760	Wang et al., 2016
CER3	CAAGCAGCTCAACATTCCAA	ATCGTCAGGGAATCTCATGG	Cs4g02580	Wang et al., 2016
PLIP1	GAAATGCGGCTATTCCACAAG	CAGTGGGTGTGGCCAGTTG	Cs2g28830	Primer efficiency verified
LOX3	GTCGTTCTGGAACTTGTCGGCACT	CTGTGATTGCACCAGGCGTCCC	Cs1g17380	He et al., 2019
AOS	TCGACGGTGTTTCGTGCTAA	TGCCGTCGAGTAGAACGATG	Cs3g24230	Li et al., 2017
JAZ1	CAAAACAAGATGTAAAAGCCAATGA	TGGAGGCGGCCAAACTT	Cs1g17210	He et al., 2019
CsESE3	CGCCAGCTTCACATGTTTCA	TGCCCATTTCATTGATTCTTGT	Cs7g06120	Primer efficiency verified
CsActin	CCAAGCAGCATGAAGATCAA	ATCTGCTGGAAGGTGCTGAG		Huang et al., 2018
Tomato (Q-RT)
SlActin_ER1	GGAACTTGAGAAGGAGCCTAAG	CAACACCAACAGCAACAGTCT	X14449	Løvdal and Lillo, 2009
SlActin	GAAATAGCATAAGATGGCAGACG	ATACCCACCATCACACCAGTAT	TC194780a	Løvdal and Lillo, 2009
SlPLIP2	GTCGTGCCAATTTCCGTTTT	TGACGAGCAATGATAAACTTCCA		Primer efficiency verified
SlCER6	CCAGTGTTCATCCCAGAGATTGTC	GTCTGAGAGCTCACACACGTT	Solyc02g085870	Martin et al., 2017
SlLACS1	TTGAGTTTGACAAGGAGTTGG	GTTTAGCTGCTGCATTAAGCC	Solyc01g07924	Martin et al., 2017
SlCER1	GTGGGACGTAGCATTGAGTC	TTCGATTATCACCCTTTGCAGT	Solyc03g065250	Martin et al., 2017
TomLOXD	GACAAGCAATAGCAGGAGTG	TAAGTGTGCCAACATCAGAC	Solyc03g122340	Hu et al., 2013
SlAOS1	CTACAGTGGGGAATAAACAG	CACCCATTTTGTGAAAACAT	AF230371	Mariutto et al., 2014
SlOPR3	CTTTGAGGAACGCGTATCAGG	TGACACGAGATCAGCATCACC	Solyc07g007870	Bosch et al., 2014
Stable transformation of CsESE3 ( Gateway primiers)
The first round	AAAAAGCAGGCTCCATGGATTACAAGGACGATGA	CTTGTCATCGTCATCCTTAT
The second round	ATAAGGATGACGATGACAAGATGGCCAGACCACAGCAGCGA	AGAAAGCTGGGTTTCACAGAGCCTGTGGCGAAAC
The third round	GGGGACAAGTTTGTACAAAAAAGCAGGCTCC ATGGATTACA	GGGGACCACTTTGTACAAGAAAGCTGGGTTTCACAGAGC
PLIP Gateway primiers
The first round	AAAAAGCAGGCTCC ATGGCATGCACAACAGTG	AGAAAGCTGGGTT TCAAACACCAGTCATAAC
The second round	GGGGACAAGTTTGTACAAAAAAGCAGGCT	GGGGACCACTTTGTACAAGAAAGCTGGGT
Subcellular location of CsPLIP1
PH6.0CsPLIP1	GATATAACATTACGCCGAGGATGGCATGCACAACAGTG	CTCACCATATAGGGAAGAGGAACACCAGTCATAACCTC
Yeast-one hybrid
CsESE3 (PGADT7-Vector)	GCCATGGAGGCCAGTGAATTCATGGCCAGACCACAGCAG	ACGATTCATCTGCAGCTCGAGTCACAGAGCCTGTGGCGAAAC
Primers for PABAI vector constrution
ABCG32	AAATGATGAATTGAAAAGCTT TCGCTACGACCCTTATGCTTC	ATACAGAGCACATGCCTCGAG TTTGCTCCTGTTTCCCCGATA
PLIP1	AAATGATGAATTGAAAAGCTT CAATCGATGGTACATGCAA	ATACAGAGCACATGCCTCGAG AAGTCATCAGCATCCATGG
PLIP2	AAATGATGAATTGAAAAGCTT GCTAATCTATTCTAGGTAGTC	ATACAGAGCACATGCCTCGAG TTGGAAGTGTCAACTGTC
FATB	AAATGATGAATTGAAAAGCTT GGAAACGTGAATAACAATGG	ATACAGAGCACATGCCTCGAG CATTCGACTCAAGCAACAC
LACS1	AAATGATGAATTGAAAAGCTT TTCACCTTCTTCAACCAACCTCC	ATACAGAGCACATGCCTCGAG TTTTGTGCTTGCCCTTGCTTTAC
LACS2	AAATGATGAATTGAAAAGCTT CGCAAACCAATGTCCGAGTA	ATACAGAGCACATGCCTCGAG GAGAGCAAGAGAAGATGGGAGG
DALL2	AAATGATGAATTGAAAAGCTT CCACATCAACAACTCTTCCCT	ATACAGAGCACATGCCTCGAG TGCTGGTTTTTGAGAGAGGGG
JAZ1	AAATGATGAATTGAAAAGCTT ACTCTCTGTGGATCAACTTTTG	ATACAGAGCACATGCCTCGAG GAAGTGGTGAACCAACGAAAG
Dual-Luciferase assay
KAS2	GGTCGACGGTATCGATAAGCT CTCCCAGCAGAAGCACAGATAA	CGCTCTAGAACTAGTGGATCC GGGGTAAAGTAGTCTTCGGATA	Cs2g20330
FATB	GGTCGACGGTATCGATAAGCTTTAGAAACCACCCCCATT	CGCTCTAGAACTAGTGGATCCCATTGGCATTCATACTCC	Cs2g13450
LACS1	GGTCGACGGTATCGATAAGCTAAAAAGGAGAGGAAGTGGAGCC	CGCTCTAGAACTAGTGGATCCGTGGTGGAACTGGGCTTGAT	orange1.1t01720
LACS2	GGTCGACGGTATCGATAAGCTCGCAAACCAATGTCCGAGTA	CGCTCTAGAACTAGTGGATCCGAGAGCAAGAGAAGATGGGAGG	Cs5g28330
KCS1	GGTCGACGGTATCGATAAGCT TTATCGCCTTAACACTCCC	CGCTCTAGAACTAGTGGATCC TATAACAGGAGGAGATGTG	Cs8g17800
KCS10	GGTCGACGGTATCGATAAGCTAGGTCTATTTAGCTCTTGGTT	CGCTCTAGAACTAGTGGATCCCTAGTTTTGATAAGAATGGTTT	Cs4g06430
CER5	GGTCGACGGTATCGATAAGCTATGGTTGGGTGGTTGAGTTTG	CGCTCTAGAACTAGTGGATCCAAAATGGTGGTGACTCTAGGC	Cs2g30660
PLC4	GGTCGACGGTATCGATAAGCTAGGCTTCCTCTGAATCTCA	CGCTCTAGAACTAGTGGATCCAAACGGAAGTCAGTAGTCA	Cs8g20240
ABCG32	GGTCGACGGTATCGATAAGCT TCGCTACGACCCTTATGCTTC	CGCTCTAGAACTAGTGGATCC TTTGCTCCTGTTTCCCCGATA	Cs4g17100
FAR2	GGTCGACGGTATCGATAAGCT ATGGTTGGGTGGTTGAGTTTG	CGCTCTAGAACTAGTGGATCC AAAATGGTGGTGACTCTAGGC	Cs2g30660
CER3	GGTCGACGGTATCGATAAGCTGAAGTAATCCTCTAAGCCA	CGCTCTAGAACTAGTGGATCCAGAGAGAAAGAAAATATAAATAGCT	Cs4g02580
CsPLIP1	GGTCGACGGTATCGATAAGCT CACACTCACGAGGCTTCTTGT	CGCTCTAGAACTAGTGGATCC GTCACCACTCATAACAGCAAAC	Cs2g28830
CsPLIP2	GGTCGACGGTATCGATAAGCTCCGACTTGAATAAGACCG	CGCTCTAGAACTAGTGGATCCGCCCTTAGGCGAATGGTT	orange1.1t01654
CsPLIP_Like	GGTCGACGGTATCGATAAGCTTTATTGGAGAATGAGGTGG	CGCTCTAGAACTAGTGGATCCACTGTTTTCTGCCACTTGA	Cs3g23440
JAZ1(a)	GGTCGACGGTATCGATAAGCTTAACTGGATAGGCAGGTCA	CGCTCTAGAACTAGTGGATCCCGGATGATTAAACAGTGGC	Cs1g17210
JAZ1(b)	GGTCGACGGTATCGATAAGCTAAATTGAACTCCATTAATAGTC	CGCTCTAGAACTAGTGGATCCACTGCCTATTCGTTGTCTT	Cs1g17220
CER1-3	GGTCGACGGTATCGATAAGCTTTCATTTTCTCTCAGCAGG	CGCTCTAGAACTAGTGGATCCTGCTATGCTTAACCTGAGT	Cs1g02760
LOX3	GGTCGACGGTATCGATAAGCTAAACAAACTGGTTAGTACGC	CGCTCTAGAACTAGTGGATCCACAAGAAGTGGCAACTCG	Cs1g17380
FAD5	GGTCGACGGTATCGATAAGCTTCCTGCAATTGGACAACTATAACTT	CGCTCTAGAACTAGTGGATCCCTCTTGGCGATTTTGCTA	Cs1g12430
AOS1	GGTCGACGGTATCGATAAGCTAGTATCGTCGTCGCAGTAG	CGCTCTAGAACTAGTGGATCCTGTGCATTTCTATTATTTGTCGGCC	Cs3g24230
OPR2	GGTCGACGGTATCGATAAGCTTTACATCCGCATAGCAGA	CGCTCTAGAACTAGTGGATCCAAGAAACGGAATGGTTCG	Cs5g17880
DAD1	GGTCGACGGTATCGATAAGCTCTCAAATCCCATCCTATCA	CGCTCTAGAACTAGTGGATCCCTCGAATGAGACTGACTGC	Cs1g03190
DALL4	GGTCGACGGTATCGATAAGCT CGAAGGTTGTTGTTCCGTCA	CGCTCTAGAACTAGTGGATCC GAATGAGGTCATCGTTGATA	Cs5g30350
DALL2	GGTCGACGGTATCGATAAGCT TTTTAGCCAACCCCTCAG	CGCTCTAGAACTAGTGGATCC ACCCTGGTGGCTTGACTAC	Cs2g30480
Protein purification
PETDUET_CsESE3	CATCATCACCACAGCCAGGATCCGATGGCCAGACCACAGCAGCGA	CATTATGCGGCCGCAAGCTTGGCCGCGGGATATCATTAC
EMSA Probes	CATCATCACCACAGCCAGGATCCGATGGCCAGACCACAGCAGCGA
FAM_PLIP	GAGCCTCACTAGCCGCCATTGTCCCCG	-
FAM_PLIP_Like	AAATAAACTAAGCCGCCTTGTCATATT	-
Probe_PLIP	GAGCCTCACTAGCCGCCATTGTCCCCG	CGGGGACAATGGCGGCTAGTGAGGCTC
Probe_PLIP_Like	AAATAAACTAAGCCGCCTTGTCATATT	AATATGACAAGGCGGCTTAGTTTATTT
Probe_Muted	CGTATTTCTTTAATATGTAAAACCGATA	TATCAGTTTTACATATTAAAGAAATACG
References
He, Y., Li, Z., Tan, F., Liu, H., Zhu, M., Yang, H., Bi, G., Haoliang, W., Jinqiu, W., Xu, R., et al. (2019). Fatty acid metabolic flux and lipid peroxidation homeostasis maintain the biomembrane stability to improve citrus fruit storage performance. Food Chemistry 29210.1016/j.foodchem.2019.04.009.
Huang D, Wang X, Tang Z, Yuan Y, Xu Y, He J, Jiang X, Peng S-A, Li L, Butelli E. 2018. Subfunctionalization of the Ruby2–Ruby1 gene cluster during the domestication of citrus. Nature plants 4, 930-941.
Hu, T., Zeng, H., Hu, Z., Qv, X., and Chen, G. (2013). Overexpression of the Tomato 13-Lipoxygenase Gene TomloxD Increases Generation of Endogenous Jasmonic Acid and Resistance to Cladosporium fulvum and High Temperature. Plant Molecular Biology Reporter 31:1141-1149. 10.1007/s11105-013-0581-4.
Li, Q., Hu, A., Qi, J., Dou, W., Qin, X., Zou, X., Xu, L., Chen, S., and He, Y. (2020). CsWAKL08, a pathogen-induced wall-associated receptor-like kinase in sweet orange, confers resistance to citrus bacterial canker via ROS control and JA signaling. Horticulture research 7:1-15.
Løvdal, T., and Lillo, C. (2009). Reference gene selection for quantitative real-time PCR normalization in tomato subjected to nitrogen, cold, and light stress. Analytical biochemistry 387:238-242.
Mariutto, M., Fauconnier, M.-L., Ongena, M., Laloux, M., Wathelet, J.-P., Du Jardin, P., Thonart, P., and Dommes, J. (2014). Reprogramming of fatty acid and oxylipin synthesis in rhizobacteria-induced systemic resistance in tomato. Plant molecular biology 84:455-467.
Martin, L.B.B., Romero, P., Fich, E.A., Domozych, D.S., and Rose, J.K.C. (2017). Cuticle Biosynthesis in Tomato Leaves Is Developmentally Regulated by Abscisic Acid. Plant Physiol 174:1384-1398. 10.1104/pp.17.00387.
Scalschi, L., Sanmartín, M., Camañes, G., Troncho, P., Sánchez‐Serrano, J.J., García‐Agustín, P., and Vicedo, B. (2015). Silencing of OPR3 in tomato reveals the role of OPDA in callose deposition during the activation of defense responses against Botrytis cinerea. The Plant Journal 81:304-315.
Wang, J., Sun, L., Xie, L., He, Y., Luo, T., Sheng, L., Luo, Y., Zeng, Y., Xu, J., Deng, X., et al. (2016). Regulation of cuticle formation during fruit development and ripening in 'Newhall' navel orange (Citrus sinensis Osbeck) revealed by transcriptomic and metabolomic profiling. Plant Sci 243:131-144. 10.1016/j.plantsci.2015.12.010.
